# Supplementary material for: Network pharmacology and experimental validation to elucidate the pharmacological mechanisms of OATF against kidney stones
Source: Front Pharmacol. 2025 May 13;16:1575270. doi: 10.3389/fphar.2025.1575270 (PMC12106310; doi:10.3389/fphar.2025.1575270)
Supplement: Supplementary file 1 [file Table1.xlsx]

## Sheet: Sheet1
Geen symbol	AverageShortestPathLength	Degree	Betweenness	Closeness	NeighborhoodConnectivity
AKT1	1.30075	186	1773.94	0.00578035	31.914
EGFR	1.34586	178	1309.86	0.00558659	32.5169
HIF1A	1.42857	158	749.879	0.00526316	34.9494
BCL2	1.41353	156	740.761	0.00531915	35.4231
ESR1	1.41353	156	1016.21	0.00531915	35.0385
SRC	1.45865	154	1122.38	0.00515464	34.3117
HSP90AA1	1.47368	144	791.381	0.00510204	35.8333
MMP9	1.4812	144	709.136	0.00507614	35.1389
ERBB2	1.50376	140	407.522	0.005	36.5
PPARG	1.54135	124	810.147	0.00487805	37.2742
